# Supplementary material for: Development of Stilbenoid and Chalconoid Analogues as Potent Tyrosinase Modulators and Antioxidant Agents
Source: Antioxidants (Basel). 2022 Aug 17;11(8):1593. doi: 10.3390/antiox11081593 (PMC9404961; doi:10.3390/antiox11081593)
Supplement: Supplementary file 1 [file antioxidants-11-01593-s001.zip]

Archive with 1 entries (1 files):
- antioxidants-1843453-supplementary.pdf
